# Supplementary material for: Background compensation revisited: Conserved phase response curves in frequency controlled homeostats with coherent feedback
Source: PLoS One. 2024 Sep 4;19(9):e0305804. doi: 10.1371/journal.pone.0305804 (PMC11373829; doi:10.1371/journal.pone.0305804)
Supplement: S1 Program — A zip-file with Python and Matlab scripts showing results from Figs 3, 5, 7, 8, 12, 14, 17, 19, and 24. (ZIP) [file pone.0305804.s001.zip]

Archive with 23 entries (20 files):
- S1 Programs/
- S1 Programs/ReadMe_Python.txt.zip
- __MACOSX/
- __MACOSX/S1 Programs/
- __MACOSX/S1 Programs/._ReadMe_Python.txt.zip
- S1 Programs/Fig17 (python).zip
- __MACOSX/S1 Programs/._Fig17 (python).zip
- S1 Programs/Fig14 (A-oscillations, matlab).zip
- __MACOSX/S1 Programs/._Fig14 (A-oscillations, matlab).zip
- S1 Programs/Fig7 (python).zip
- __MACOSX/S1 Programs/._Fig7 (python).zip
- S1 Programs/Fig12 (A oscillations, python).zip
- __MACOSX/S1 Programs/._Fig12 (A oscillations, python).zip
- S1 Programs/Fig3 (python).zip
- __MACOSX/S1 Programs/._Fig3 (python).zip
- S1 Programs/Fig5 (python).zip
- __MACOSX/S1 Programs/._Fig5 (python).zip
- S1 Programs/Fig8 (python).zip
- __MACOSX/S1 Programs/._Fig8 (python).zip
- S1 Programs/Fig19 (python).zip
- __MACOSX/S1 Programs/._Fig19 (python).zip
- S1 Programs/Fig24 (A oscillations, python).zip
- __MACOSX/S1 Programs/._Fig24 (A oscillations, python).zip
