# Supplementary material for: Background compensation revisited: Conserved phase response curves in frequency controlled homeostats with coherent feedback
Source: PLoS One. 2024 Sep 4;19(9):e0305804. doi: 10.1371/journal.pone.0305804 (PMC11373829; doi:10.1371/journal.pone.0305804)
Supplement: S1 Movie — The Quicktime movie files show the trajectories in phase space when k1 and k2 step perturbations are applied. The moving cursor has a length of 1 time unit. The movies also show the preservations of the limit cycles after the step perturbations when limit cycles are projected on to the A-E phase space. (ZIP) [file pone.0305804.s002.zip]

Archive with 11 entries (8 files):
- S1 Movies/
- S1 Movies/Fig9c.mov
- __MACOSX/
- __MACOSX/S1 Movies/
- __MACOSX/S1 Movies/._Fig9c.mov
- S1 Movies/Fig9b.mov
- __MACOSX/S1 Movies/._Fig9b.mov
- S1 Movies/Fig9a.mov
- __MACOSX/S1 Movies/._Fig9a.mov
- S1 Movies/Fig9d.mov
- __MACOSX/S1 Movies/._Fig9d.mov
